# Supplementary material for: Inequity in Access and Delivery of Virtual Care Interventions: A Scoping Review
Source: Int J Environ Res Public Health. 2022 Aug 1;19(15):9411. doi: 10.3390/ijerph19159411 (PMC9367842; doi:10.3390/ijerph19159411)
Supplement: Supplementary file 1 [file ijerph-19-09411-s001.zip]

Archive with 1 entries (1 files):
- ijerph-1755202-supplementary.pdf
